# Supplementary material for: A comparative analysis of 24-hour movement behaviors features using different accelerometer metrics in adults: Implications for guideline compliance and associations with cardiometabolic health
Source: PLoS One. 2024 Sep 17;19(9):e0309931. doi: 10.1371/journal.pone.0309931 (PMC11407674; doi:10.1371/journal.pone.0309931)
Supplement: S2 Table — SB: sedentary behavior, LPA: light physical activity, MVPA: moderate to vigorous physical activity; a variation value close to zero indicates that two behaviors are highly proportional, i.e. codependent, which means that as one behavior varies, the other behavior similarly increases or decreases. The intensity-based cut-points thresholds for each metric are as follows: ENMO Hildebrand et al. (2014), MAD Vaha Ypya et al. (2018, 2023), CPM VA Troiano et al. (2008), and CPM VM Sasaki et al. (2011). (XLSX) [file pone.0309931.s003.xlsx]

## Sheet: S3
S3: Variation matrix representing the codependency between the 24h-MBs among adults
ENMO
	Sleep	SB	LPA	MVPA
Sleep	0	0.052	0.321	0.462
SB	0.052	0	0.255	0.439
LPA	0.321	0.255	0	0.3
MVPA	0.462	0.439	0.3	0
MAD
Sleep	0	0.07	0.129	0.338
SB	0.07	0	0.15	0.351
LPA	0.129	0.15	0	0.275
MVPA	0.338	0.351	0.275	0
CPM VA
Sleep	0	0.071	0.128	0.426
SB	0.071	0	0.149	0.427
LPA	0.128	0.149	0	0.409
MVPA	0.426	0.427	0.409	0
CPM VM
Sleep	0	0.088	0.12	0.309
SB	0.088	0	0.183	0.339
LPA	0.12	0.183	0	0.26
MVPA	0.309	0.339	0.26	0
