# Supplementary material for: A comparative analysis of 24-hour movement behaviors features using different accelerometer metrics in adults: Implications for guideline compliance and associations with cardiometabolic health
Source: PLoS One. 2024 Sep 17;19(9):e0309931. doi: 10.1371/journal.pone.0309931 (PMC11407674; doi:10.1371/journal.pone.0309931)
Supplement: S3 Table — ICC (95% CI): intraclass correlation coefficient (95% confidence interval), MD: mean difference between two metrics, SD: standard deviation of the mean difference, LOA: limit of agreement, MAPE: mean absolute percentage error. The intensity-based cut-points thresholds for each metric are as follows: ENMO Hildebrand et al. (2014), MAD Vaha Ypya et al. (2018, 2023), CPM VA Troiano et al. (2008), and CPM VM Sasaki et al. (2011). (XLSX) [file pone.0309931.s004.xlsx]

## Sheet: S4
S4. Intraclass correlations and mean differences between different metrics regarding single movement time use, average acceleration and intensity gradient
		ICC	Lower CI	Upper CI	F-value	p-value	MD	SD	Lower LOA	Upper LOA	MAPE
SB	ENMO versus MAD	0.15	-0.03	0.45	6.17	<0.001	240.6	64.9	113.4	367.9	42.5
	ENMO versus CPM VA	0.12	-0.03	0.38	5.16	<0.001	265.8	69.1	130.4	401.3	49
	ENMO versus CPM VM	0.06	-0.03	0.24	3.41	<0.001	334.9	85.1	178.2	511.7	75.8
	CPM VA versus MAD	0.89	0.69	0.95	25.72	<0.001	-25.2	34.9	-93.6	43.2	5.7
	CPM VA vesus CPM VM	0.7	-0.05	0.91	39.2	<0.001	79.1	29.2	21.8	136.3	17.3
	CPM VM versus MAD	0.55	-0.07	0.84	16.4	<0.001	-104.3	44.9	-192.3	-16.3	17.9
LPA	ENMO versus MAD	0.03	-0.02	0.1	1.71	<0.001	-214.7	60.3	-333	-96.5	85.2
	ENMO versus CPM VA	0.02	-0.02	0.09	1.75	<0.001	-272.6	69.6	-409.1	-136.1	88.1
	ENMO versus CPM VM	0.01	-0.02	0.06	1.52	<0.001	-325.3	79.9	-482	-168.7	89.8
	CPM VA versus MAD	0.68	-0.07	0.89	16.23	<0.001	57.9	35.7	-12.1	127.8	24.8
	CPM VA vesus CPM VM	0.78	-0.04	0.93	26.63	<0.001	-52.7	31.9	-115.3	9.9	14.9
	CPM VM versus MAD	0.42	-0.07	0.76	10.72	<0.001	110.6	45.9	20.6	200.6	46.1
MVPA	ENMO versus MAD	0.66	-0.07	0.89	21.56	<0.001	-25.9	12.4	-50.4	-1.5	38.1
	ENMO versus CPM VA	0.83	0.68	0.9	13.37	<0.001	6.8	12.7	-18.1	31.7	32.2
	ENMO versus CPM VM	0.61	0.05	0.82	7.44	<0.001	-19.6	19	-56.9	17.7	32.4
	CPM VA versus MAD	0.44	-0.1	0.75	6.71	<0.001	-32.7	20.3	-72.6	7.2	45.5
	CPM VA vesus CPM VM	0.53	-0.09	0.81	8.76	<0.001	-26.4	16.7	-59.2	6.4	41.1
	CPM VM versus MAD	0.77	0.69	0.83	8.31	<0.001	-6.3	20.5	-46.6	34	24.8
Average acceleration	ENMO versus MAD	0.36	-0.05	0.72	11.57	<0.001	-12.5	4.3	-21	-4	39.79
	ENMO versus CPM VA	0.39	-0.1	0.71	5.77	<0.001	-10.1	6.2	-22.23	2	33.51
	ENMO versus CPM VM	0.06	-0.03	0.22	2.54	<0.001	-44.5	13.4	-70.8	-18.2	70
	CPM VA versus MAD	0.84	0.73	0.9	14.3	<0.001	-2.4	4.1	-12	-7.2	14.2
	CPM VA vesus CPM VM	0.19	-0.03	0.52	7.43	<0.001	-34.4	9.5	-53.1	-15.72	54.9
	CPM VM versus MAD	0.18	-0.05	0.49	5.03	<0.001	32	11.1	10.2	53.8	107
Intensity gradient	ENMO versus MAD	0.49	-0.04	0.82	23.91	<0.001	-0.3	0.1	-0.5	-0.1	17.3
	ENMO versus CPM VA	0.26	-0.06	0.61	6.93	<0.001	-0.5	0.2	-0.8	-0.1	26.1
	ENMO versus CPM VM	0.08	-0.04	0.29	2.83	<0.001	-0.6	0.2	-1.1	-0.2	41.8
	CPM VA versus MAD	0.7	0.06	0.87	11.24	<0.001	0.1	0.1	-0.1	0.4	7.4
	CPM VA vesus CPM VM	0.41	-0.1	0.72	5.99	<0.001	-0.2	0.1	-0.4	0.04	12.7
	CPM VM versus MAD	0.21	-0.08	0.52	3.76	<0.001	0.3	0.2	0.01	0.6	16.7
