# Supplementary material for: A comparative analysis of 24-hour movement behaviors features using different accelerometer metrics in adults: Implications for guideline compliance and associations with cardiometabolic health
Source: PLoS One. 2024 Sep 17;19(9):e0309931. doi: 10.1371/journal.pone.0309931 (PMC11407674; doi:10.1371/journal.pone.0309931)
Supplement: S4 Table — Linear mixed models were used to take into account the compositional data represented by isometric log ratios per composition stacked within the participant The intensity-based cut-points thresholds for each metric are as follows: ENMO Hildebrand et al. (2014), MAD Vaha Ypya et al. (2018, 2023), CPM VA Troiano et al. (2008), and CPM VM Sasaki et al. (2011). (XLSX) [file pone.0309931.s005.xlsx]

## Sheet: S5
S5. Significant differences in 24h-MBs compositions according to four metrics (ENMO, MAD, CPM VA, CPM VM)
	F value	Df.res	Df	p value
ENMO versus MAD	3983	636	3	<0.001
ENMO versus CPM VA	5331	636	3	<0.001
CPM VA versus MAD	748	636	3	<0.001
CPM VM versus ENMO	4007	636	3	<0.001
CPM VM versus MAD	338	636	3	<0.001
CPM VM versus CPM VA	660	636	3	<0.001
