# Supplementary material for: A comparative analysis of 24-hour movement behaviors features using different accelerometer metrics in adults: Implications for guideline compliance and associations with cardiometabolic health
Source: PLoS One. 2024 Sep 17;19(9):e0309931. doi: 10.1371/journal.pone.0309931 (PMC11407674; doi:10.1371/journal.pone.0309931)
Supplement: S5 Table — SB: sedentary behavior, LPA: light physical activity, MVPA: moderate to vigorous physical activity. The Intensity-based cut-points thresholds for each metric are as follows: ENMO Hildebrand et al. (2014), MAD Vaha Ypya et al. (2018, 2023), CPM VA Troiano et al. (2008), and CPM VM Sasaki et al. (2011). (XLSX) [file pone.0309931.s006.xlsx]

## Sheet: S6
S6. Compliance with 24h-MBs guidelines according to four metrics (ENMO, MAD, CPM VA, CPM VM)
	No guidelines	One guideline			Two guidelines			Three guidelines
		Sleep	SB	MVPA	Sleep+SB	Sleep+MVPA	MVPA+SB	Sleep+SB+MVPA
ENMO	32	136	0	141	0	96	0	0
	0.15	0.64	0	0.66	0	0.45	0	0
MAD	9	136	24	193	0	113	12	12
	0.04	0.64	0.11	0.91	0	0.53	0.06	0.06
CPM VA	32	136	30	123	4	75	12	9
	0.15	0.64	0.14	0.58	0.02	0.35	0.06	0.04
CPM VM	6	136	90	195	1	76	31	53
	0.03	0.64	0.43	0.92	0.005	0.36	0.15	0.25
