# Supplementary material for: A comparative analysis of 24-hour movement behaviors features using different accelerometer metrics in adults: Implications for guideline compliance and associations with cardiometabolic health
Source: PLoS One. 2024 Sep 17;19(9):e0309931. doi: 10.1371/journal.pone.0309931 (PMC11407674; doi:10.1371/journal.pone.0309931)
Supplement: S2 File — The same configuration was replicated for MAD, Counts Per Minute Vetrical Axis, Counts Per Minute Vector Magnitude. See S1 Table for different specifications in GGIR regarding each metric. (CSV) [file pone.0309931.s008.csv]

S9. Configuration file GGIR
argument	value	context
datadir	D:/test/Data1	not applicable
do.report,"c(2,4,5)",not applicable
f0	1	not applicable
f1	54	not applicable
mode,"c(1,2,3,4,5)",not applicable
outputdir	D:/test/output_enmo	not applicable
studyname	c()	not applicable
GGIRread_version	0.2.8	not applicable
GGIRversion	3.0.3	not applicable
R_version	R version 4.3.2 (2023-10-31 ucrt)	not applicable
qwindow,"c(0,24)",params_247
qlevels	c()	params_247
qwindow_dateformat	%d-%m-%Y	params_247
ilevels	c()	params_247
IVIS_windowsize_minutes	60	params_247
IVIS_epochsize_seconds	c()	params_247
IVIS.activity.metric	2	params_247
IVIS_acc_threshold	20	params_247
qM5L5	c()	params_247
MX.ig.min.dur	10	params_247
M5L5res	10	params_247
winhr	5	params_247
iglevels,"c(0,25,50,75,100,125,150,175,200,225,250,275,300,325,350,375,400,425,450,475,500,525,550,575,600,625,650,675,700,725,750,775,800,825,850,875,900,925,950,975,1000,1025,1050,1075,1100,1125,1150,1175,1200,1225,1250,1275,1300,1325,1350,1375,1400,1425,1450,1475,1500,1525,1550,1575,1600,1625,1650,1675,1700,1725,1750,1775,1800,1825,1850,1875,1900,1925,1950,1975,2000,2025,2050,2075,2100,2125,21…
LUXthresholds,"c(0,100,500,1000,3000,5000,10000)",params_247
LUX_cal_constant	c()	params_247
LUX_cal_exponent	c()	params_247
LUX_day_segments	c()	params_247
L5M5window,"c(0,24)",params_247
cosinor	FALSE	params_247
part6CR	FALSE	params_247
part6HCA	FALSE	params_247
part6Window,"c(start,end)",params_247
includedaycrit	16	params_cleaning
ndayswindow	7	params_cleaning
strategy	1	params_cleaning
data_masking_strategy	1	params_cleaning
maxdur	0	params_cleaning
hrs.del.start	28	params_cleaning
hrs.del.end	0	params_cleaning
includedaycrit.part5	16	params_cleaning
excludefirstlast.part5	FALSE	params_cleaning
TimeSegments2ZeroFile	c()	params_cleaning
do.imp	TRUE	params_cleaning
data_cleaning_file	c()	params_cleaning
minimum_MM_length.part5	23	params_cleaning
excludefirstlast	FALSE	params_cleaning
includenightcrit	16	params_cleaning
excludefirst.part4	TRUE	params_cleaning
excludelast.part4	FALSE	params_cleaning
max_calendar_days	0	params_cleaning
nonWearEdgeCorrection	TRUE	params_cleaning
nonwear_approach	2023	params_cleaning
segmentWEARcrit.part5	0.5	params_cleaning
segmentDAYSPTcrit.part5,"c(0.9,0)",params_cleaning
study_dates_file	c()	params_cleaning
study_dates_dateformat	%d-%m-%Y	params_cleaning
overwrite	FALSE	params_general
acc.metric	ENMO	params_general
maxNcores	c()	params_general
print.filename	FALSE	params_general
do.parallel	TRUE	params_general
windowsizes,"c(5,900,3600)",params_general
desiredtz	Europe/Brussels	params_general
configtz	c()	params_general
idloc	6	params_general
dayborder	0	params_general
part5_agg2_60seconds	TRUE	params_general
sensor.location	wrist	params_general
expand_tail_max_hours	c()	params_general
recordingEndSleepHour	c()	params_general
dataFormat	raw	params_general
maxRecordingInterval	c()	params_general
extEpochData_timeformat	%d-%m-%Y %H:%M:%S	params_general
do.anglex	FALSE	params_metrics
do.angley	FALSE	params_metrics
do.anglez	TRUE	params_metrics
do.zcx	FALSE	params_metrics
do.zcy	FALSE	params_metrics
do.zcz	FALSE	params_metrics
do.enmo	TRUE	params_metrics
do.lfenmo	FALSE	params_metrics
do.en	FALSE	params_metrics
do.mad	FALSE	params_metrics
do.enmoa	FALSE	params_metrics
do.roll_med_acc_x	FALSE	params_metrics
do.roll_med_acc_y	FALSE	params_metrics
do.roll_med_acc_z	FALSE	params_metrics
do.dev_roll_med_acc_x	FALSE	params_metrics
do.dev_roll_med_acc_y	FALSE	params_metrics
do.dev_roll_med_acc_z	FALSE	params_metrics
do.bfen	FALSE	params_metrics
do.hfen	FALSE	params_metrics
do.hfenplus	FALSE	params_metrics
do.lfen	FALSE	params_metrics
do.lfx	FALSE	params_metrics
do.lfy	FALSE	params_metrics
do.lfz	FALSE	params_metrics
do.hfx	FALSE	params_metrics
do.hfy	FALSE	params_metrics
do.hfz	FALSE	params_metrics
do.bfx	FALSE	params_metrics
do.bfy	FALSE	params_metrics
do.bfz	FALSE	params_metrics
do.brondcounts	FALSE	params_metrics
do.neishabouricounts	FALSE	params_metrics
hb	15	params_metrics
lb	0.2	params_metrics
n	4	params_metrics
zc.lb	0.25	params_metrics
zc.hb	3	params_metrics
zc.sb	0.01	params_metrics
zc.order	2	params_metrics
zc.scale	1	params_metrics
actilife_LFE	FALSE	params_metrics
epochvalues2csv	FALSE	params_output
save_ms5rawlevels	FALSE	params_output
save_ms5raw_format	csv	params_output
save_ms5raw_without_invalid	TRUE	params_output
storefolderstructure	FALSE	params_output
timewindow	WW	params_output
viewingwindow	1	params_output
dofirstpage	TRUE	params_output
visualreport	TRUE	params_output
week_weekend_aggregate.part5	TRUE	params_output
do.part3.pdf	TRUE	params_output
outliers.only	FALSE	params_output
criterror	3	params_output
do.visual	TRUE	params_output
do.sibreport	FALSE	params_output
do.part2.pdf	TRUE	params_output
sep_reports,",",params_output
sep_config,",",params_output
visualreport_without_invalid	TRUE	params_output
mvpathreshold	69	params_phyact
boutcriter	0.8	params_phyact
mvpadur,"c(1,5,10)",params_phyact
boutcriter.in	0.9	params_phyact
boutcriter.lig	0.8	params_phyact
boutcriter.mvpa	0.8	params_phyact
threshold.lig	47	params_phyact
threshold.mod	69	params_phyact
threshold.vig	260	params_phyact
boutdur.mvpa,"c(1,10)",params_phyact
boutdur.in,"c(1,10,30)",params_phyact
boutdur.lig,"c(1,10)",params_phyact
frag.metrics	c()	params_phyact
part6_threshold_combi	47_69_260	params_phyact
chunksize	1	params_rawdata
spherecrit	0.3	params_rawdata
minloadcrit	72	params_rawdata
printsummary	FALSE	params_rawdata
do.cal	TRUE	params_rawdata
backup.cal.coef	retrieve	params_rawdata
dynrange	8	params_rawdata
minimumFileSizeMB	2	params_rawdata
rmc.dec	.	params_rawdata
rmc.firstrow.acc	c()	params_rawdata
rmc.firstrow.header	c()	params_rawdata
rmc.header.length	c()	params_rawdata
rmc.col.acc,"c(1,2,3)",params_rawdata
rmc.col.temp	c()	params_rawdata
rmc.col.time	c()	params_rawdata
rmc.unit.acc	g	params_rawdata
rmc.unit.temp	C	params_rawdata
rmc.unit.time	POSIX	params_rawdata
rmc.format.time	%Y-%m-%d %H:%M:%OS	params_rawdata
rmc.bitrate	c()	params_rawdata
rmc.dynamic_range	c()	params_rawdata
rmc.unsignedbit	TRUE	params_rawdata
rmc.origin	1970-01-01	params_rawdata
rmc.desiredtz	c()	params_rawdata
rmc.configtz	c()	params_rawdata
rmc.sf	c()	params_rawdata
rmc.headername.sf	c()	params_rawdata
rmc.headername.sn	c()	params_rawdata
rmc.headername.recordingid	c()	params_rawdata
rmc.header.structure	c()	params_rawdata
rmc.check4timegaps	FALSE	params_rawdata
rmc.noise	13	params_rawdata
rmc.col.wear	c()	params_rawdata
rmc.doresample	FALSE	params_rawdata
interpolationType	1	params_rawdata
imputeTimegaps	TRUE	params_rawdata
frequency_tol	0.1	params_rawdata
rmc.scalefactor.acc	1	params_rawdata
anglethreshold	5	params_sleep
timethreshold	5	params_sleep
ignorenonwear	TRUE	params_sleep
constrain2range	TRUE	params_sleep
HASPT.algo	HDCZA	params_sleep
HASIB.algo	vanHees2015	params_sleep
Sadeh_axis,"",params_sleep
longitudinal_axis	c()	params_sleep
HASPT.ignore.invalid	FALSE	params_sleep
loglocation	D:/test/Sleep_log.csv	params_sleep
colid	1	params_sleep
coln1	4	params_sleep
nnights	8	params_sleep
relyonguider	FALSE	params_sleep
def.noc.sleep	1	params_sleep
sleeplogsep	c()	params_sleep
sleepwindowType	SPT	params_sleep
possible_nap_window,"c(9,18)",params_sleep
possible_nap_dur,"c(15,240)",params_sleep
